# Supplementary material for: Enamel Integrity and Residual Composite Following Clear Aligner Attachment Removal: A Systematic Review
Source: Clin Pract. 2026 Feb 27;16(3):51. doi: 10.3390/clinpract16030051 (PMC13025379; doi:10.3390/clinpract16030051)
Supplement: Supplementary file 1 [file clinpract-16-00051-s001.zip]

Archive with 2 entries (2 files):
- Supplementary Table S1_PRISMA_2020_Checklist..pdf
- Supplementary Table S2.pdf
